# Supplementary material for: The Role of 11-Oxygenated Androgens and Endocrine Disruptors in Androgen Excess Disorders in Women
Source: Int J Mol Sci. 2024 Sep 7;25(17):9691. doi: 10.3390/ijms25179691 (PMC11395667; doi:10.3390/ijms25179691)
Supplement: Supplementary file 1 [file ijms-25-09691-s001.zip]

Archive with 1 entries (1 files):
- ijms-3151684-SI.pdf
